# Supplementary material for: Data-Driven Discovery of Composition–Structure–Property Relationship in Novel Wave-Transparent High-Entropy Rare Earth Disilicate
Source: Research (Wash D C). 2026 Jun 1;9:1308. doi: 10.34133/research.1308 (PMC13224110; doi:10.34133/research.1308)
Supplement: Supplementary 1 — Figs. S1 to S28 Tables S1 to S8 [file research.1308.f1.zip]

Archive with 29 entries (29 files):
- Fig_S1.tif
- Fig_S10.tif
- Fig_S11.tif
- Fig_S12.tif
- Fig_S13.tif
- Fig_S14.tif
- Fig_S15.tif
- Fig_S16.tif
- Fig_S17.tif
- Fig_S18.tif
- Fig_S19.tif
- Fig_S2.tif
- Fig_S20.tif
- Fig_S21.tif
- Fig_S22.tif
- Fig_S23.tif
- Fig_S24.tif
- Fig_S25.tif
- Fig_S26.tif
- Fig_S27.tif
- Fig_S28.tif
- Fig_S3.tif
- Fig_S4.tif
- Fig_S5.tif
- Fig_S6.tif
- Fig_S7.tif
- Fig_S8.tif
- Fig_S9.tif
- SupplementaryInformation-0508.pdf
